# Supplementary material for: Pharmacogenetic Testing of Children and Adolescents with Mental Health Conditions: Real-World Experiences
Source: Pharmaceuticals (Basel). 2025 Aug 8;18(8):1170. doi: 10.3390/ph18081170 (PMC12389199; doi:10.3390/ph18081170)
Supplement: Supplementary file 1 [file pharmaceuticals-18-01170-s001.zip]

Archive with 1 entries (1 files):
- pharmaceuticals-3753038-supplementary.pdf
